# Supplementary material for: Dynamic clonal equilibrium and predetermined cancer risk in Barrett's oesophagus
Source: Nat Commun. 2016 Aug 19;7:12158. doi: 10.1038/ncomms12158 (PMC4992167; doi:10.1038/ncomms12158)
Supplement: Supplementary Data 1 — Marker scoring for all brushes. [file ncomms12158-s2.xlsx]

## Sheet: patient_data
Supplementary Data 1: Marker scoring for all brushes
Patient ID	Prog_HGD_EAC	FU_time_HGD_EAC_prog	Age	C	Brush 1	Brush 2	Brush 3
1	0	46	66	0	2004-03-29	2008-02-11	NA
2	0	86	41	3	2002-06-03	2009-08-13	2013-06-12
3	0	124	32	1	2002-11-11	NA	NA
4	1	73	67	4	2002-07-01	2008-07-25	NA
5	0	37	65	12	2008-04-08	NA	NA
6	0	47	69	1	2004-06-07	2008-04-28	NA
7	0	104	60	11	2004-03-15	2008-08-08	NA
8	1	37	67	0	2010-04-20	2013-05-14	NA
9	1	29	70	2	2006-03-20	2010-02-08	NA
10	0	50	79	15	2006-09-14	NA	NA
11	0	64	59	5	2007-12-03	2011-02-03	NA
12	0	35	70	7	2008-05-26	2011-05-02	2014-04-15
13	0	35	53	0	2008-03-20	2011-02-14	2014-08-04
14	0	36	44	5	2008-07-11	NA	NA
15	0	64	45	1	2007-08-13	2009-11-09	2012-12-19
16	0	32	66	3	2008-01-30	2010-10-13	2014-01-22
17	0	33	57	2	2008-08-11	2011-05-16	NA
18	0	36	61	0	2008-09-29	NA	NA
19	0	37	58	3	2009-12-09	NA	NA
20	0	37	67	3	2010-01-11	NA	NA
21	0	120	59	0	2002-10-28	2007-10-12	NA
22	0	39	62	2	2007-01-15	2010-04-13	NA
23	0	37	63	0	2002-08-26	2010-03-04	NA
24	0	36	55	0	2005-09-05	2008-08-22	NA
25	0	103	49	2	2002-06-24	NA	NA
26	0	84	70	0	2002-09-09	2009-08-26	NA
27	0	123	37	1	2002-06-17	2009-11-18	NA
28	0	14	63	0	2010-04-12	NA	NA
29	0	37	75	3	2008-08-08	NA	NA
30	0	51	61	4	2008-08-19	2012-02-28	NA
31	0	73	57	7	2007-04-17	2010-04-20	2013-05-14
32	1	28	73	3	2006-08-03	2008-11-13	NA
33	0	30	72	7	2006-04-12	2008-03-27	NA
34	0	67	69	0	2006-02-06	2008-06-05	2014-09-16
35	0	67	71	0	2006-04-10	2011-11-14	NA
36	0	63	70	2	2006-11-02	2008-11-13	NA
37	0	48	56	2	2008-01-11	2011-01-31	NA
38	0	12	73	0	2009-08-27	2010-09-06	NA
39	0	123	54	2	2002-10-07	2007-12-10	NA
40	0	41	44	0	2007-04-23	2010-09-27	2013-11-25
41	0	26	70	17	2010-11-24	NA	NA
42	0	67	60	4	2007-05-21	NA	NA
43	0	36	59	0	2007-07-02	2010-06-28	NA
44	0	74	43	1	2006-07-21	2008-09-12	2012-09-07
45	0	64	60	1	2007-08-16	2010-06-03	NA
46	0	53	51	6	2007-11-05	NA	NA
47	0	36	42	7	2007-11-12	2010-11-22	NA
48	0	42	66	5	2008-02-12	2011-08-09	NA
49	0	39	73	2	2008-03-27	2011-06-23	NA
50	0	34	70	8	2008-03-31	2011-01-31	2014-03-10
51	0	36	71	3	2008-09-22	2011-09-12	2014-09-15
52	0	73	50	2	2007-03-07	2010-03-10	2013-03-27
53	0	103	52	0	2002-12-02	2009-09-23	2011-06-22
54	0	34	58	0	2002-09-30	2009-09-16	NA
55	0	37	73	0	2008-12-05	NA	NA
56	0	124	52	8	2002-10-21	2010-01-14	NA
57	0	51	63	3	2009-04-22	NA	NA
58	0	112	26	3	2002-09-23	2009-09-23	2012-01-18
59	0	23	74	2	2006-09-04	2009-08-05	NA
60	0	52	51	3	2005-04-25	2009-09-02	NA
61	0	38	54	0	2007-06-19	2010-08-24	NA
62	0	74	49	0	2006-07-10	2009-09-14	2012-09-10
63	0	96	46	3	2004-09-01	2009-09-03	NA
64	0	42	40	0	2007-12-17	2008-06-09	NA
65	0	36	26	1	2010-02-17	NA	NA
66	0	39	50	2	2007-06-04	2010-09-13	2013-06-10
67	0	39	53	9	2007-09-20	2010-12-09	NA
68	0	63	47	5	2007-10-23	NA	NA
69	0	100	50	1	2002-10-28	NA	NA
70	0	36	71	1	2007-11-05	2010-11-08	2013-12-09
71	0	52	61	0	2008-02-18	2012-06-18	NA
72	0	37	81	0	2008-05-29	NA	NA
73	0	96	79	3	2002-07-01	2005-08-12	NA
74	0	37	62	0	2009-12-07	NA	NA
75	0	35	51	0	2010-02-19	NA	NA
76	0	32	62	0	2010-07-05	NA	NA
77	0	60	56	0	2003-01-27	2008-01-11	NA
78	0	89	50	2	2005-02-11	2009-08-05	NA
79	1	71	48	5	2005-02-11	2008-01-11	NA
80	0	48	68	1	2003-12-01	2007-12-10	NA
81	0	40	37	0	2008-04-08	2011-08-09	NA
82	0	74	47	0	2003-07-23	2009-09-11	NA
83	0	60	75	7	2006-03-15	2008-02-14	NA
84	0	61	56	0	2002-09-02	2007-10-01	NA
85	0	39	60	1	2007-06-04	2010-09-13	NA
86	0	130	66	6	2002-07-29	2005-08-29	2013-06-12
87	0	13	43	1	2008-06-20	NA	NA
88	0	61	71	5	2007-10-30	2010-09-03	2012-11-23
89	1	14	65	0	2002-10-28	2005-09-23	NA
90	1	24	81	5	2007-08-20	2008-02-18	NA
91	0	37	56	0	2007-12-17	2011-01-10	2014-01-21
92	0	34	59	1	2007-01-31	NA	NA
93	0	31	79	5	2007-02-26	2009-09-14	NA
94	0	38	62	3	2007-03-07	2010-04-28	2013-04-24
95	0	50	69	3	2007-04-23	NA	NA
96	0	54	66	0	2007-05-21	2011-11-14	NA
97	0	63	69	7	2007-10-15	NA	NA
98	0	38	60	1	2007-06-19	2010-08-24	2013-07-30
99	0	34	72	1	2007-08-16	2010-06-03	2013-07-11
100	0	63	42	1	2007-08-20	2009-09-21	2014-06-30
101	0	129	34	9	2002-09-11	NA	NA
102	0	65	71	2	2007-11-12	2010-08-23	2013-04-15
103	0	32	64	6	2009-08-20	2011-02-03	NA
104	0	36	65	0	2008-02-12	2011-02-01	2014-01-14
105	0	38	66	4	2008-05-26	2011-07-25	NA
106	0	35	59	4	2008-11-03	2011-09-26	2014-06-30
107	0	38	78	5	2008-11-13	NA	NA
108	0	36	51	1	2009-11-16	NA	NA
109	0	42	63	1	2009-09-24	NA	NA
110	1	37	72	1	2002-09-23	2004-10-11	NA
111	0	12	71	11	2010-09-30	NA	NA
112	0	46	56	0	2008-09-30	2010-11-16	2013-10-29
113	0	55	64	9	2006-02-12	NA	NA
114	1	32	57	8	2008-02-11	2011-01-14	NA
115	0	96	75	6	2003-01-27	NA	NA
116	0	82	61	0	2003-06-23	2010-04-22	2013-07-10
117	0	46	54	0	2003-03-24	2008-04-25	NA
118	0	98	40	7	2003-04-28	2009-08-05	2011-06-26
119	0	96	34	1	2002-10-28	2007-10-01	NA
120	0	42	39	4	2007-10-30	2011-04-29	2014-03-07
121	0	87	53	3	2002-05-13	2005-10-10	2009-08-19
122	1	11	73	2	2007-02-26	NA	NA
123	0	121	42	2	2002-10-21	2007-10-08	NA
124	0	40	57	7	2009-05-26	NA	NA
125	0	35	81	1	2009-09-03	NA	NA
126	0	48	53	0	2004-09-01	NA	NA
127	0	66	77	1	2007-09-17	2010-09-13	2013-03-11
128	0	36	59	0	2007-09-11	2010-09-21	2013-09-24
129	0	39	57	2	2008-12-11	NA	NA
130	0	92	50	5	2004-08-11	2010-03-04	2015-01-30
131	0	50	52	1	2006-04-12	2008-07-03	2013-06-20
132	0	83	69	0	2006-02-06	2007-01-15	2013-01-07
133	0	79	66	1	2006-07-10	2009-12-07	2013-02-04
134	0	23	78	5	2006-07-21	2008-06-27	NA
135	0	72	48	1	2006-09-15	2009-09-11	2012-09-07
136	0	46	76	7	2008-03-20	2011-03-21	NA
137	0	36	47	0	2007-04-25	2010-04-28	NA
138	0	48	59	2	2008-02-01	2011-02-11	2014-11-14
139	0	36	74	4	2008-03-17	NA	NA
140	0	43	60	6	2008-07-03	NA	NA
141	0	37	62	4	2010-02-12	NA	NA
142	0	36	62	2	2009-08-31	NA	NA
143	0	38	33	2	2009-12-07	NA	NA
144	0	33	42	4	2010-06-14	NA	NA
145	0	36	65	0	2010-05-17	NA	NA
146	0	32	79	6	2010-07-05	NA	NA
147	0	71	59	0	2007-02-02	NA	NA
148	0	73	48	0	2007-01-31	2010-01-20	NA
149	0	72	47	4	2007-03-05	2010-08-23	2013-03-11
150	0	64	73	0	2004-04-19	2009-08-19	NA
151	0	96	62	4	2002-09-11	2007-08-09	2013-05-15
152	0	61	50	1	2006-07-03	2008-07-18	2011-07-20
153	0	37	64	7	2007-06-08	2010-07-06	2013-05-17
154	0	119	53	1	2002-09-30	2009-11-27	NA
155	0	73	37	0	2006-12-13	2008-01-30	2013-01-16
156	0	46	39	1	2009-08-05	NA	NA
157	1	40	73	4	2008-08-14	2011-10-06	NA
158	0	92	55	0	2005-09-23	2008-05-09	NA
159	0	84	48	2	2005-04-04	2009-07-22	2012-03-28
160	0	72	75	5	2007-03-05	2010-04-26	NA
161	0	48	71	0	2007-05-30	NA	NA
162	0	52	58	4	2008-02-29	NA	NA
163	0	72	62	0	2006-07-13	NA	NA
164	0	38	45	0	2008-09-17	NA	NA
165	0	75	64	5	2006-11-22	2009-10-28	2013-02-27
166	0	36	75	9	2007-07-02	NA	NA
167	0	58	52	2	2008-07-11	2011-03-09	2012-04-18
168	0	71	57	0	2006-12-18	NA	NA
169	0	50	60	2	2007-01-22	2010-03-22	NA
170	0	70	68	5	2007-01-31	2009-12-09	NA
171	0	82	42	5	2004-04-07	2009-08-26	NA
172	0	38	64	0	2007-10-15	NA	NA
173	0	50	65	10	2008-04-25	NA	NA
174	0	48	64	0	2006-09-15	2010-09-03	2013-06-28
175	0	37	29	4	2009-08-26	NA	NA
176	0	40	53	4	2009-09-11	NA	NA
177	0	28	59	1	2009-10-26	NA	NA
178	0	79	57	10	2004-01-26	NA	NA
179	0	129	48	0	2002-07-31	2010-02-26	2013-04-17
180	0	43	57	0	2007-02-02	2010-09-03	NA
181	0	38	46	3	2010-01-06	NA	NA
182	0	70	64	1	2007-03-16	2010-04-23	2013-01-18
183	0	84	53	1	2003-01-27	2010-01-27	NA
184	0	36	60	4	2008-02-01	2011-02-11	NA
185	0	58	59	5	2007-07-31	2012-06-05	NA
186	0	81	62	0	2002-12-02	2009-09-02	2014-11-26
187	0	121	57	1	2002-08-12	2008-08-15	NA
188	0	70	69	2	2006-07-21	2009-09-11	NA
189	1	24	54	4	2004-06-21	NA	NA
190	0	120	52	0	2003-06-11	2010-03-31	2013-06-12
191	1	72	70	3	2006-09-15	2009-09-11	NA
192	0	33	45	0	2009-08-26	NA	NA
193	0	110	57	0	2003-08-11	NA	NA
194	0	35	38	1	2008-02-18	2011-01-31	2014-01-13
195	0	36	67	1	2004-10-04	2007-10-08	NA
196	0	68	48	0	2004-02-11	2009-10-12	NA
197	0	67	51	11	2006-02-15	2008-08-14	2011-09-22
198	0	66	63	0	2006-05-08	2011-11-14	NA
199	0	46	65	0	2009-01-26	NA	NA
200	0	72	60	0	2006-09-14	2009-08-20	2012-09-20
201	0	57	50	1	2007-02-26	2009-01-26	NA
202	0	35	55	2	2006-11-22	2009-10-28	NA
203	0	27	64	2	2006-12-13	2009-03-20	NA
204	0	70	69	1	2007-05-30	2010-04-28	NA
205	0	35	60	3	2007-06-25	2010-06-07	2013-05-27
206	0	67	87	6	2007-07-02	NA	NA
207	0	40	66	0	2007-07-31	NA	NA
208	0	34	80	6	2008-08-13	2011-06-08	2014-07-02
209	1	34	59	3	2009-08-26	2012-06-06	NA
210	0	121	53	0	2002-11-04	2007-10-08	NA
211	0	35	51	0	2008-06-23	NA	NA
212	0	39	45	1	2004-06-28	NA	NA
213	0	36	61	0	2008-11-11	2010-11-24	NA
214	0	35	53	1	2008-03-04	2011-02-11	2013-11-08
215	1	113	48	7	2003-02-10	2012-07-04	NA
216	0	35	45	6	2008-03-04	2011-02-11	2013-11-08
217	0	83	80	0	2002-09-30	2006-09-04	NA
218	0	130	46	3	2002-05-27	2010-02-03	NA
219	0	38	64	8	2009-07-22	NA	NA
220	0	72	51	0	2006-11-10	NA	NA
221	0	97	53	0	2005-01-24	2010-01-06	NA
222	0	76	70	3	2002-05-27	2005-05-02	NA
223	0	34	51	9	2007-10-30	2010-09-03	2013-05-17
224	0	34	63	8	2010-02-24	NA	NA
225	0	88	54	4	2006-01-09	2010-03-31	2013-05-15
226	0	110	61	5	2003-03-24	2009-08-12	NA
227	0	109	49	1	2003-06-02	2010-03-17	NA
228	0	77	60	7	2006-01-18	2008-03-27	2012-06-07
229	0	29	69	3	2006-01-18	2008-07-03	NA
230	0	59	61	2	2006-04-10	2011-03-21	NA
231	0	68	64	1	2006-02-15	NA	NA
232	0	27	76	0	2006-03-15	2008-06-19	NA
233	0	25	60	0	2006-03-13	NA	NA
234	0	80	70	0	2006-09-14	2007-08-16	2013-05-23
235	0	63	66	0	2008-02-25	2010-02-03	2013-05-15
236	0	68	64	0	2007-07-31	NA	NA
237	0	68	51	0	2007-01-11	2009-08-20	2012-09-20
238	0	38	79	3	2007-01-22	2010-03-22	NA
239	0	52	38	3	2007-05-21	2011-09-05	2014-08-04
240	0	104	52	1	2004-05-12	2010-02-26	NA
241	0	34	50	1	2008-08-15	2011-06-23	NA
242	0	34	72	0	2007-08-08	2010-06-16	NA
243	0	65	60	0	2007-11-12	NA	NA
244	0	27	77	18	2007-12-17	2009-12-07	NA
245	0	39	76	1	2008-02-14	NA	NA
246	0	55	44	4	2008-04-25	NA	NA
247	0	35	51	1	2008-03-17	NA	NA
248	0	38	65	3	2008-05-29	2011-07-25	2014-05-27
249	0	43	62	3	2008-11-13	NA	NA
250	0	12	67	7	2011-05-26	NA	NA
251	0	41	50	4	2007-04-17	2010-09-21	NA
252	0	35	57	1	2003-05-26	2008-06-28	NA
253	0	121	71	0	2002-09-02	2009-08-26	2012-09-19
254	0	83	74	2	2003-04-14	2010-03-17	NA
255	1	34	52	0	2009-01-26	2011-12-05	NA
256	0	72	55	7	2007-03-16	2010-02-19	2013-03-15
257	0	37	70	2	2010-01-11	NA	NA
258	0	34	58	1	2010-06-14	NA	NA
259	0	59	65	0	2003-04-28	2008-04-04	NA
260	0	33	51	1	2003-12-15	2008-08-08	NA
261	1	36	55	5	2002-09-09	2004-11-08	NA
262	0	38	80	6	2004-03-01	2007-04-23	NA
263	0	37	62	0	2007-06-19	2010-07-06	2013-06-11
264	0	122	61	1	2003-02-17	2010-02-03	2013-04-17
265	0	61	55	0	2005-02-28	2010-04-01	NA
266	0	74	41	0	2003-09-11	2009-10-29	NA
267	1	24	64	8	2002-10-07	NA	NA
268	0	40	49	3	2007-10-15	2011-02-14	2014-03-18
269	0	72	51	4	2006-09-29	2011-07-29	NA
270	0	34	74	4	2010-04-23	NA	NA
271	0	32	61	2	2010-07-05	NA	NA
272	0	34	53	1	2007-06-14	NA	NA
273	0	68	65	2	2007-07-20	2009-09-11	2013-03-15
274	0	58	58	3	2008-02-14	2011-10-06	NA
275	0	32	67	10	2007-10-30	2010-07-06	2013-05-17
276	0	39	57	4	2008-12-15	NA	NA
277	0	35	19	5	2007-10-01	NA	NA
278	0	37	42	6	2008-05-16	2011-06-24	2014-04-25
279	0	51	57	0	2008-05-29	2009-09-14	NA
280	0	37	69	9	2008-06-09	NA	NA
281	0	40	58	0	2008-12-16	2012-04-03	NA
282	0	37	53	0	2009-08-20	NA	NA
283	0	74	67	0	2006-09-29	NA	NA
284	0	89	31	3	2004-07-05	2010-02-26	NA
285	0	34	64	2	2008-11-11	2011-09-20	2014-10-07
286	0	115	54	8	2002-12-18	2009-09-16	NA
287	0	72	39	0	2006-12-13	2009-12-09	2012-12-12
288	0	69	63	0	2007-04-13	2010-04-23	2013-01-18
289	0	36	72	1	2007-11-12	2010-11-22	NA
290	0	120	60	5	2003-06-02	2010-03-31	2013-05-29
291	0	75	46	0	2004-07-26	NA	NA
292	0	38	58	0	2002-05-06	2009-08-05	NA
293	0	42	66	5	2008-02-01	2011-07-29	2014-09-12
294	0	77	48	6	2006-02-15	2011-06-23	2013-07-11
295	1	25	67	9	2006-07-13	2008-08-14	NA
296	0	37	70	1	2007-06-19	2010-07-06	NA
297	0	64	32	3	2007-02-26	2009-08-31	NA
298	0	36	64	3	2006-12-13	NA	NA
299	1	35	52	4	2006-12-13	2009-03-19	NA
300	0	73	60	6	2007-01-22	NA	NA
301	0	36	64	0	2007-01-31	2010-01-20	NA
302	0	64	79	6	2007-02-22	2009-06-11	2012-06-14
303	0	57	66	1	2007-04-23	NA	NA
304	0	36	66	0	2007-10-10	NA	NA
305	0	37	60	1	2007-11-05	2010-12-06	2014-01-21
306	0	34	59	3	2008-03-31	2011-01-31	2014-02-10
307	0	37	75	10	2008-04-14	2011-05-02	2014-04-29
308	0	38	28	0	2008-04-25	2011-06-24	NA
309	0	13	82	9	2010-04-12	NA	NA
310	0	39	52	0	2008-08-13	NA	NA
311	0	37	59	0	2009-08-26	NA	NA
312	0	17	72	0	2011-06-24	NA	NA
313	0	36	39	0	2010-02-02	NA	NA
314	0	31	66	7	2008-03-31	NA	NA
315	0	16	61	0	2003-10-01	2005-01-24	NA
316	0	36	57	0	2008-09-29	2011-10-03	2014-08-12
317	0	112	53	0	2002-11-25	2010-02-03	NA
318	0	71	60	2	2006-09-29	2012-09-07	NA
319	0	120	68	0	2003-04-28	2010-03-04	2013-04-17
320	0	118	46	7	2003-07-28	2009-12-17	NA
