# Supplementary material for: Dynamic clonal equilibrium and predetermined cancer risk in Barrett's oesophagus
Source: Nat Commun. 2016 Aug 19;7:12158. doi: 10.1038/ncomms12158 (PMC4992167; doi:10.1038/ncomms12158)
Supplement: Supplementary Data 2 — Patient data. [file ncomms12158-s3.xlsx]

## Sheet: all_brushes
Supplementary Data 2: Patient data
Patient	TimePoint	Set	p1	p2	p3	p4	nCells
1	1	1	2	2	2	1	6
1	1	1	1	1	2	2	5
1	1	1	2	2	2	2	91
1	1	2	2	2	2	1	6
1	1	2	1	1	2	2	5
1	1	2	2	2	2	2	91
1	2	1	2	2	2	2	59
1	2	1	1	2	2	2	4
1	2	1	2	2	2	1	5
1	2	2	2	2	2	2	59
1	2	2	1	2	2	2	4
1	2	2	2	2	2	1	5
2	1	1	2	2	2	2	58
2	1	1	1	2	2	2	1
2	1	1	2	1	2	2	4
2	1	1	2	2	2	1	21
2	1	1	2	2	1	2	16
2	1	2	2	2	2	2	58
2	1	2	1	2	2	2	1
2	1	2	2	1	2	2	4
2	1	2	2	2	2	1	21
2	1	2	2	2	1	2	16
2	2	1	2	2	1	2	3
2	2	1	3	2	2	2	3
2	2	1	2	2	2	2	59
2	2	2	2	2	1	2	3
2	2	2	3	2	2	2	3
2	2	2	2	2	2	2	59
2	3	1	3	2	2	2	2
2	3	1	2	2	3	2	1
2	3	1	2	2	1	2	1
2	3	1	2	2	2	2	98
2	3	2	3	2	2	2	2
2	3	2	2	2	3	2	1
2	3	2	2	2	1	2	1
2	3	2	2	2	2	2	98
3	1	1	2	2	2	1	1
3	1	1	1	1	2	2	4
3	1	1	2	2	2	2	100
3	1	2	2	2	2	1	1
3	1	2	1	1	2	2	4
3	1	2	2	2	2	2	100
4	1	1	2	2	2	1	14
4	1	1	2	2	2	2	80
4	1	2	2	2	2	1	14
4	1	2	2	2	2	2	80
4	2	1	2	2	2	1	4
4	2	1	1	2	2	2	3
4	2	1	2	1	2	2	1
4	2	1	2	2	2	2	43
4	2	2	2	2	2	1	4
4	2	2	1	2	2	2	3
4	2	2	2	1	2	2	1
4	2	2	2	2	2	2	43
5	1	1	2	2	2	1	50
5	1	1	2	2	1	2	1
5	1	1	2	2	2	2	1
5	1	2	2	2	2	1	50
5	1	2	2	2	1	2	1
5	1	2	2	2	2	2	1
6	1	1	2	2	2	2	55
6	1	1	2	2	2	1	3
6	1	1	1	1	1	2	3
6	1	2	2	2	2	2	55
6	1	2	2	2	2	1	3
6	1	2	1	1	1	2	3
7	1	1	2	2	2	1	25
7	1	1	1	2	2	2	1
7	1	1	2	2	2	2	74
7	1	2	2	2	2	1	25
7	1	2	1	2	2	2	1
7	1	2	2	2	2	2	74
7	2	1	1	2	1	2	6
7	2	1	2	2	2	1	9
7	2	1	2	3	2	2	1
7	2	1	2	2	2	2	37
7	2	2	1	2	1	2	6
7	2	2	2	2	2	1	9
7	2	2	2	3	2	2	1
7	2	2	2	2	2	2	37
8	1	1	2	3	2	2	1
8	1	1	3	2	2	2	2
8	1	1	2	2	1	2	2
8	1	1	2	2	2	1	2
8	1	1	1	2	2	2	1
8	1	1	3	2	3	2	1
8	1	1	2	2	2	2	98
8	1	2	2	3	2	2	1
8	1	2	3	2	2	2	2
8	1	2	2	2	1	2	2
8	1	2	2	2	2	1	2
8	1	2	1	2	2	2	1
8	1	2	3	2	3	2	1
8	1	2	2	2	2	2	98
8	2	1	1	2	2	2	5
8	2	1	2	2	1	2	2
8	2	1	2	3	2	2	2
8	2	1	2	5	2	2	2
8	2	1	2	2	2	2	89
8	2	2	1	2	2	2	5
8	2	2	2	2	1	2	2
8	2	2	2	3	2	2	2
8	2	2	2	5	2	2	2
8	2	2	2	2	2	2	89
9	1	1	3	3	2	2	7
9	1	1	2	2	2	1	4
9	1	1	2	2	2	2	69
9	1	2	3	3	2	2	7
9	1	2	2	2	2	1	4
9	1	2	2	2	2	2	69
10	1	1	2	2	2	1	6
10	1	1	1	2	2	2	3
10	1	1	2	2	2	2	64
10	1	2	2	2	2	1	6
10	1	2	1	2	2	2	3
10	1	2	2	2	2	2	64
11	1	1	1	2	2	1	1
11	1	1	2	2	2	1	1
11	1	1	1	2	2	2	9
11	1	1	2	2	2	2	67
11	1	2	1	2	2	1	1
11	1	2	2	2	2	1	1
11	1	2	1	2	2	2	9
11	1	2	2	2	2	2	67
11	2	1	2	2	2	2	80
11	2	1	2	2	1	2	2
11	2	1	2	2	2	1	15
11	2	2	2	2	2	2	80
11	2	2	2	2	1	2	2
11	2	2	2	2	2	1	15
12	1	1	2	2	2	1	16
12	1	1	1	2	2	1	1
12	1	1	2	1	2	2	1
12	1	1	2	2	1	1	3
12	1	1	2	2	2	2	79
12	1	2	2	2	2	1	16
12	1	2	1	2	2	1	1
12	1	2	2	1	2	2	1
12	1	2	2	2	1	1	3
12	1	2	2	2	2	2	79
12	2	1	1	1	2	2	1
12	2	1	2	2	2	1	10
12	2	1	2	2	2	2	82
12	2	2	1	1	2	2	1
12	2	2	2	2	2	1	10
12	2	2	2	2	2	2	82
12	3	1	2	2	2	0	3
12	3	1	4	4	4	2	1
12	3	1	3	2	2	2	1
12	3	1	2	2	2	2	122
12	3	2	2	2	2	0	3
12	3	2	4	4	4	2	1
12	3	2	3	2	2	2	1
12	3	2	2	2	2	2	122
13	1	1	2	2	2	1	8
13	1	1	2	2	2	2	92
13	1	2	2	2	2	1	8
13	1	2	2	2	2	2	92
13	2	1	2	2	2	1	4
13	2	1	2	2	2	2	70
13	2	2	2	2	2	1	4
13	2	2	2	2	2	2	70
13	3	1	2	3	2	2	1
13	3	1	2	2	2	1	1
13	3	1	2	2	1	1	1
13	3	1	2	2	2	2	101
13	3	2	2	3	2	2	1
13	3	2	2	2	2	1	1
13	3	2	2	2	1	1	1
13	3	2	2	2	2	2	101
14	1	1	2	2	2	1	5
14	1	1	2	2	2	2	68
14	1	2	2	2	2	1	5
14	1	2	2	2	2	2	68
15	1	1	2	2	2	1	14
15	1	1	1	2	2	2	3
15	1	1	2	2	2	2	83
15	1	2	2	2	2	1	14
15	1	2	1	2	2	2	3
15	1	2	2	2	2	2	83
15	2	1	2	2	2	1	4
15	2	1	3	2	2	1	2
15	2	1	3	2	2	2	2
15	2	1	1	2	2	2	3
15	2	1	2	2	2	2	61
15	2	2	2	2	2	1	4
15	2	2	3	2	2	1	2
15	2	2	3	2	2	2	2
15	2	2	1	2	2	2	3
15	2	2	2	2	2	2	61
15	3	1	3	2	2	2	2
15	3	1	2	3	2	2	2
15	3	1	2	2	1	1	1
15	3	1	2	2	1	2	2
15	3	1	2	2	2	2	94
15	3	2	3	2	2	2	2
15	3	2	2	3	2	2	2
15	3	2	2	2	1	1	1
15	3	2	2	2	1	2	2
15	3	2	2	2	2	2	94
16	1	1	2	2	2	1	5
16	1	1	2	2	2	2	76
16	1	2	2	2	2	1	5
16	1	2	2	2	2	2	76
16	2	1	1	2	2	2	4
16	2	1	2	2	1	2	2
16	2	1	2	1	2	2	1
16	2	1	2	2	2	2	93
16	2	2	1	2	2	2	4
16	2	2	2	2	1	2	2
16	2	2	2	1	2	2	1
16	2	2	2	2	2	2	93
16	3	1	2	3	2	2	1
16	3	1	3	3	2	2	1
16	3	1	2	2	1	2	3
16	3	1	2	2	2	1	1
16	3	1	2	2	2	2	101
16	3	2	2	3	2	2	1
16	3	2	3	3	2	2	1
16	3	2	2	2	1	2	3
16	3	2	2	2	2	1	1
16	3	2	2	2	2	2	101
17	1	1	2	2	2	1	11
17	1	1	2	2	2	2	72
17	1	2	2	2	2	1	11
17	1	2	2	2	2	2	72
17	2	1	2	1	2	2	4
17	2	1	2	2	2	3	3
17	2	1	2	2	1	2	2
17	2	1	3	3	3	2	1
17	2	1	1	2	2	2	1
17	2	1	2	2	3	2	1
17	2	1	2	2	2	2	108
17	2	2	2	1	2	2	4
17	2	2	2	2	2	3	3
17	2	2	2	2	1	2	2
17	2	2	3	3	3	2	1
17	2	2	1	2	2	2	1
17	2	2	2	2	3	2	1
17	2	2	2	2	2	2	108
18	1	1	3	2	2	2	2
18	1	1	2	3	2	2	1
18	1	1	2	2	1	2	1
18	1	1	2	2	2	1	1
18	1	1	2	2	2	2	95
18	1	2	3	2	2	2	2
18	1	2	2	3	2	2	1
18	1	2	2	2	1	2	1
18	1	2	2	2	2	1	1
18	1	2	2	2	2	2	95
19	1	1	2	2	3	2	2
19	1	1	2	2	2	3	2
19	1	1	2	2	1	2	2
19	1	1	2	2	2	2	94
19	1	2	2	2	3	2	2
19	1	2	2	2	2	3	2
19	1	2	2	2	1	2	2
19	1	2	2	2	2	2	94
20	1	1	2	2	2	1	7
20	1	1	2	2	2	2	85
20	1	2	2	2	2	1	7
20	1	2	2	2	2	2	85
21	1	1	2	2	2	2	80
21	1	1	3	3	2	2	35
21	1	1	2	2	3	2	8
21	1	1	2	2	1	2	5
21	1	1	2	2	2	1	1
21	1	2	2	2	2	2	80
21	1	2	3	3	2	2	35
21	1	2	2	2	3	2	8
21	1	2	2	2	1	2	5
21	1	2	2	2	2	1	1
21	2	1	1	2	2	2	2
21	2	1	2	2	2	1	2
21	2	1	2	2	2	2	91
21	2	2	1	2	2	2	2
21	2	2	2	2	2	1	2
21	2	2	2	2	2	2	91
22	1	1	2	2	1	2	4
22	1	1	3	2	2	2	2
22	1	1	2	3	2	2	2
22	1	1	2	2	2	1	2
22	1	1	2	2	2	2	90
22	1	2	2	2	1	2	4
22	1	2	3	2	2	2	2
22	1	2	2	3	2	2	2
22	1	2	2	2	2	1	2
22	1	2	2	2	2	2	90
22	2	1	2	2	2	1	2
22	2	1	2	2	2	2	50
22	2	2	2	2	2	1	2
22	2	2	2	2	2	2	50
23	1	1	2	2	2	2	88
23	1	1	2	2	2	1	5
23	1	2	2	2	2	2	88
23	1	2	2	2	2	1	5
24	1	1	2	2	2	1	9
24	1	1	2	2	2	2	93
24	1	2	2	2	2	1	9
24	1	2	2	2	2	2	93
24	2	1	2	2	2	2	50
24	2	1	2	2	2	1	4
24	2	1	2	2	1	1	1
24	2	1	1	2	2	2	2
24	2	2	2	2	2	2	50
24	2	2	2	2	2	1	4
24	2	2	2	2	1	1	1
24	2	2	1	2	2	2	2
25	1	1	3	3	2	2	2
25	1	1	2	1	2	2	4
25	1	1	2	2	2	2	67
25	1	2	3	3	2	2	2
25	1	2	2	1	2	2	4
25	1	2	2	2	2	2	67
26	1	1	2	2	2	2	100
26	1	2	2	2	2	2	100
26	2	1	2	2	2	2	100
26	2	2	2	2	2	2	100
27	1	1	2	2	2	2	67
27	1	1	3	3	2	2	3
27	1	1	1	2	2	2	1
27	1	1	2	2	1	2	6
27	1	1	2	2	2	1	23
27	1	2	2	2	2	2	67
27	1	2	3	3	2	2	3
27	1	2	1	2	2	2	1
27	1	2	2	2	1	2	6
27	1	2	2	2	2	1	23
27	2	1	2	2	2	1	7
27	2	1	2	2	2	2	94
27	2	2	2	2	2	1	7
27	2	2	2	2	2	2	94
28	1	1	2	2	2	1	3
28	1	1	2	2	2	2	70
28	1	2	2	2	2	1	3
28	1	2	2	2	2	2	70
29	1	1	2	2	2	2	47
29	1	1	2	2	2	1	3
29	1	1	1	2	2	1	1
29	1	2	2	2	2	2	47
29	1	2	2	2	2	1	3
29	1	2	1	2	2	1	1
30	1	1	1	2	2	2	5
30	1	1	2	2	2	1	7
30	1	1	2	2	2	3	1
30	1	1	2	2	2	2	80
30	1	2	1	2	2	2	5
30	1	2	2	2	2	1	7
30	1	2	2	2	2	3	1
30	1	2	2	2	2	2	80
30	2	1	1	2	2	2	2
30	2	1	2	2	1	2	1
30	2	1	2	2	1	1	1
30	2	1	2	2	2	1	2
30	2	1	2	2	2	2	99
30	2	2	1	2	2	2	2
30	2	2	2	2	1	2	1
30	2	2	2	2	1	1	1
30	2	2	2	2	2	1	2
30	2	2	2	2	2	2	99
31	1	1	2	2	2	1	5
31	1	1	1	2	2	2	3
31	1	1	2	2	2	2	69
31	1	2	2	2	2	1	5
31	1	2	1	2	2	2	3
31	1	2	2	2	2	2	69
31	2	1	2	2	2	2	70
31	2	2	2	2	2	2	70
31	3	1	2	2	2	2	107
31	3	2	2	2	2	2	107
32	1	1	2	2	1	1	1
32	1	1	2	2	2	1	8
32	1	1	2	2	2	2	50
32	1	2	2	2	1	1	1
32	1	2	2	2	2	1	8
32	1	2	2	2	2	2	50
32	2	1	2	2	2	1	3
32	2	1	2	3	2	2	1
32	2	1	3	3	2	2	1
32	2	1	1	2	2	2	2
32	2	1	2	2	3	2	1
32	2	1	2	2	1	2	1
32	2	1	2	2	2	2	91
32	2	2	2	2	2	1	3
32	2	2	2	3	2	2	1
32	2	2	3	3	2	2	1
32	2	2	1	2	2	2	2
32	2	2	2	2	3	2	1
32	2	2	2	2	1	2	1
32	2	2	2	2	2	2	91
33	1	1	2	2	2	1	9
33	1	1	1	2	2	2	6
33	1	1	2	2	2	2	40
33	1	2	2	2	2	1	9
33	1	2	1	2	2	2	6
33	1	2	2	2	2	2	40
33	2	1	2	2	2	2	78
33	2	2	2	2	2	2	78
34	1	1	2	2	2	2	100
34	1	2	2	2	2	2	100
34	2	1	2	2	2	1	6
34	2	1	2	2	2	2	59
34	2	2	2	2	2	1	6
34	2	2	2	2	2	2	59
34	3	1	2	1	2	2	1
34	3	1	2	2	2	1	1
34	3	1	2	3	2	2	1
34	3	1	3	2	3	2	1
34	3	1	2	2	1	2	1
34	3	1	2	2	2	2	100
34	3	2	2	1	2	2	1
34	3	2	2	2	2	1	1
34	3	2	2	3	2	2	1
34	3	2	3	2	3	2	1
34	3	2	2	2	1	2	1
34	3	2	2	2	2	2	100
35	1	1	1	2	2	2	3
35	1	1	2	2	2	1	2
35	1	1	2	2	2	2	54
35	1	2	1	2	2	2	3
35	1	2	2	2	2	1	2
35	1	2	2	2	2	2	54
35	2	1	2	2	2	2	60
35	2	1	2	2	2	1	8
35	2	1	3	2	2	2	2
35	2	2	2	2	2	2	60
35	2	2	2	2	2	1	8
35	2	2	3	2	2	2	2
36	1	1	2	2	2	1	7
36	1	1	2	2	2	2	75
36	1	2	2	2	2	1	7
36	1	2	2	2	2	2	75
36	2	1	2	2	2	1	3
36	2	1	2	2	2	2	55
36	2	2	2	2	2	1	3
36	2	2	2	2	2	2	55
37	1	1	2	2	2	2	52
37	1	1	2	2	2	1	13
37	1	1	1	2	2	2	2
37	1	1	2	2	1	2	4
37	1	1	1	2	1	2	1
37	1	2	2	2	2	2	52
37	1	2	2	2	2	1	13
37	1	2	1	2	2	2	2
37	1	2	2	2	1	2	4
37	1	2	1	2	1	2	1
37	2	1	2	2	2	2	79
37	2	2	2	2	2	2	79
38	1	1	1	2	2	2	1
38	1	1	3	2	2	2	1
38	1	1	2	2	2	1	2
38	1	1	2	4	2	2	1
38	1	1	2	2	2	2	46
38	1	2	1	2	2	2	1
38	1	2	3	2	2	2	1
38	1	2	2	2	2	1	2
38	1	2	2	4	2	2	1
38	1	2	2	2	2	2	46
38	2	1	1	2	2	2	2
38	2	1	2	2	2	3	4
38	2	1	2	2	2	2	94
38	2	2	1	2	2	2	2
38	2	2	2	2	2	3	4
38	2	2	2	2	2	2	94
39	1	1	2	2	2	2	62
39	1	1	2	1	2	2	8
39	1	1	2	2	1	2	3
39	1	1	2	2	2	1	37
39	1	2	2	2	2	2	62
39	1	2	2	1	2	2	8
39	1	2	2	2	1	2	3
39	1	2	2	2	2	1	37
40	1	1	2	2	2	1	5
40	1	1	2	2	2	2	59
40	1	2	2	2	2	1	5
40	1	2	2	2	2	2	59
40	2	1	2	2	2	1	7
40	2	1	1	2	1	2	2
40	2	1	1	2	2	2	3
40	2	1	2	2	2	2	68
40	2	2	2	2	2	1	7
40	2	2	1	2	1	2	2
40	2	2	1	2	2	2	3
40	2	2	2	2	2	2	68
40	3	1	3	2	2	2	1
40	3	1	2	2	2	1	1
40	3	1	2	2	2	2	115
40	3	2	3	2	2	2	1
40	3	2	2	2	2	1	1
40	3	2	2	2	2	2	115
41	1	1	2	2	3	3	1
41	1	1	2	1	2	2	4
41	1	1	2	3	2	2	1
41	1	1	2	2	1	2	1
41	1	1	2	2	2	2	106
41	1	2	2	2	3	3	1
41	1	2	2	1	2	2	4
41	1	2	2	3	2	2	1
41	1	2	2	2	1	2	1
41	1	2	2	2	2	2	106
42	1	1	2	2	2	1	4
42	1	1	1	1	2	2	1
42	1	1	2	2	2	2	79
42	1	2	2	2	2	1	4
42	1	2	1	1	2	2	1
42	1	2	2	2	2	2	79
43	1	1	2	2	2	1	8
43	1	1	2	2	2	2	53
43	1	2	2	2	2	1	8
43	1	2	2	2	2	2	53
43	2	1	2	2	2	1	4
43	2	1	2	2	2	2	56
43	2	2	2	2	2	1	4
43	2	2	2	2	2	2	56
44	1	1	3	2	2	2	3
44	1	1	1	2	2	2	2
44	1	1	2	2	2	2	103
44	1	2	3	2	2	2	3
44	1	2	1	2	2	2	2
44	1	2	2	2	2	2	103
44	2	1	2	2	2	1	8
44	2	1	2	2	2	2	60
44	2	2	2	2	2	1	8
44	2	2	2	2	2	2	60
44	3	1	2	2	2	1	3
44	3	1	3	2	2	2	1
44	3	1	2	2	2	2	105
44	3	2	2	2	2	1	3
44	3	2	3	2	2	2	1
44	3	2	2	2	2	2	105
45	1	1	2	2	1	2	4
45	1	1	2	2	2	3	1
45	1	1	2	1	2	2	1
45	1	1	2	2	2	2	94
45	1	2	2	2	1	2	4
45	1	2	2	2	2	3	1
45	1	2	2	1	2	2	1
45	1	2	2	2	2	2	94
46	1	1	2	2	2	1	10
46	1	1	1	2	2	2	6
46	1	1	2	3	2	2	3
46	1	1	2	2	2	2	67
46	1	2	2	2	2	1	10
46	1	2	1	2	2	2	6
46	1	2	2	3	2	2	3
46	1	2	2	2	2	2	67
47	1	1	2	2	2	1	2
47	1	1	2	2	2	2	70
47	1	2	2	2	2	1	2
47	1	2	2	2	2	2	70
47	2	1	2	2	2	3	5
47	2	1	3	2	2	2	1
47	2	1	2	2	2	2	94
47	2	2	2	2	2	3	5
47	2	2	3	2	2	2	1
47	2	2	2	2	2	2	94
48	1	1	1	2	2	2	2
48	1	1	2	2	2	1	3
48	1	1	2	2	2	2	69
48	1	2	1	2	2	2	2
48	1	2	2	2	2	1	3
48	1	2	2	2	2	2	69
48	2	1	3	2	2	2	3
48	2	1	2	2	2	1	2
48	2	1	2	3	2	2	1
48	2	1	2	2	1	2	1
48	2	1	2	2	2	2	97
48	2	2	3	2	2	2	3
48	2	2	2	2	2	1	2
48	2	2	2	3	2	2	1
48	2	2	2	2	1	2	1
48	2	2	2	2	2	2	97
49	1	1	2	2	2	1	4
49	1	1	2	2	2	2	75
49	1	2	2	2	2	1	4
49	1	2	2	2	2	2	75
50	1	1	2	2	2	2	78
50	1	1	1	2	2	1	4
50	1	1	2	2	2	1	7
50	1	2	2	2	2	2	78
50	1	2	1	2	2	1	4
50	1	2	2	2	2	1	7
50	2	1	2	2	2	1	16
50	2	1	1	1	2	2	3
50	2	1	1	2	1	2	5
50	2	1	2	2	2	2	80
50	2	2	2	2	2	1	16
50	2	2	1	1	2	2	3
50	2	2	1	2	1	2	5
50	2	2	2	2	2	2	80
50	3	1	2	2	2	1	12
50	3	1	2	2	2	0	15
50	3	1	2	2	1	2	3
50	3	1	2	2	2	2	72
50	3	2	2	2	2	1	12
50	3	2	2	2	2	0	15
50	3	2	2	2	1	2	3
50	3	2	2	2	2	2	72
51	1	1	2	2	2	2	75
51	1	1	2	2	2	1	6
51	1	2	2	2	2	2	75
51	1	2	2	2	2	1	6
51	2	1	2	1	2	2	1
51	2	1	2	2	2	4	3
51	2	1	1	2	2	2	1
51	2	1	2	2	2	2	95
51	2	2	2	1	2	2	1
51	2	2	2	2	2	4	3
51	2	2	1	2	2	2	1
51	2	2	2	2	2	2	95
51	3	1	2	2	2	1	21
51	3	1	2	2	2	0	9
51	3	1	2	2	2	2	78
51	3	2	2	2	2	1	21
51	3	2	2	2	2	0	9
51	3	2	2	2	2	2	78
52	1	1	2	2	2	1	2
52	1	1	1	2	2	2	3
52	1	1	2	2	2	2	95
52	1	2	2	2	2	1	2
52	1	2	1	2	2	2	3
52	1	2	2	2	2	2	95
52	2	1	2	2	2	2	100
52	2	2	2	2	2	2	100
52	3	1	2	2	1	2	1
52	3	1	2	2	2	2	102
52	3	2	2	2	1	2	1
52	3	2	2	2	2	2	102
53	1	1	2	2	2	2	100
53	1	1	2	2	2	1	7
53	1	1	1	2	1	2	4
53	1	1	1	1	2	2	1
53	1	2	2	2	2	2	100
53	1	2	2	2	2	1	7
53	1	2	1	2	1	2	4
53	1	2	1	1	2	2	1
53	2	1	2	2	2	2	75
53	2	1	2	2	2	1	3
53	2	2	2	2	2	2	75
53	2	2	2	2	2	1	3
53	3	1	2	2	2	1	1
53	3	1	3	2	2	2	4
53	3	1	2	1	2	2	2
53	3	1	3	2	1	2	1
53	3	1	2	2	2	2	93
53	3	2	2	2	2	1	1
53	3	2	3	2	2	2	4
53	3	2	2	1	2	2	2
53	3	2	3	2	1	2	1
53	3	2	2	2	2	2	93
54	1	1	2	2	2	2	75
54	1	1	3	2	2	2	5
54	1	1	2	2	2	1	10
54	1	2	2	2	2	2	75
54	1	2	3	2	2	2	5
54	1	2	2	2	2	1	10
55	1	1	3	2	2	2	2
55	1	1	2	2	2	1	2
55	1	1	3	3	3	2	1
55	1	1	2	2	2	2	99
55	1	2	3	2	2	2	2
55	1	2	2	2	2	1	2
55	1	2	3	3	3	2	1
55	1	2	2	2	2	2	99
56	1	1	2	2	2	2	82
56	1	1	2	2	1	2	17
56	1	1	2	2	2	1	9
56	1	2	2	2	2	2	82
56	1	2	2	2	1	2	17
56	1	2	2	2	2	1	9
56	2	1	1	2	2	2	2
56	2	1	2	2	2	2	59
56	2	2	1	2	2	2	2
56	2	2	2	2	2	2	59
57	1	1	2	2	2	1	2
57	1	1	2	2	2	2	72
57	1	2	2	2	2	1	2
57	1	2	2	2	2	2	72
58	1	1	2	2	2	2	102
58	1	1	1	1	2	2	6
58	1	1	2	3	2	2	1
58	1	1	2	2	3	2	2
58	1	2	2	2	2	2	102
58	1	2	1	1	2	2	6
58	1	2	2	3	2	2	1
58	1	2	2	2	3	2	2
58	2	1	2	2	2	2	70
58	2	1	2	2	2	1	6
58	2	2	2	2	2	2	70
58	2	2	2	2	2	1	6
58	3	1	1	2	2	2	3
58	3	1	2	2	2	1	1
58	3	1	2	3	2	2	1
58	3	1	3	2	2	2	1
58	3	1	2	2	2	2	94
58	3	2	1	2	2	2	3
58	3	2	2	2	2	1	1
58	3	2	2	3	2	2	1
58	3	2	3	2	2	2	1
58	3	2	2	2	2	2	94
59	1	1	2	2	2	1	6
59	1	1	2	2	2	2	70
59	1	2	2	2	2	1	6
59	1	2	2	2	2	2	70
60	1	1	2	2	2	1	2
60	1	1	1	1	2	2	3
60	1	1	2	2	2	2	53
60	1	2	2	2	2	1	2
60	1	2	1	1	2	2	3
60	1	2	2	2	2	2	53
61	1	1	2	2	2	2	84
61	1	1	2	2	2	1	7
61	1	2	2	2	2	2	84
61	1	2	2	2	2	1	7
61	2	1	2	2	2	2	100
61	2	2	2	2	2	2	100
62	1	1	3	2	2	2	2
62	1	1	2	2	2	1	5
62	1	1	2	2	2	2	69
62	1	2	3	2	2	2	2
62	1	2	2	2	2	1	5
62	1	2	2	2	2	2	69
62	2	1	1	1	1	2	1
62	2	1	2	2	2	1	6
62	2	1	2	2	2	2	78
62	2	2	1	1	1	2	1
62	2	2	2	2	2	1	6
62	2	2	2	2	2	2	78
62	3	1	2	2	2	1	4
62	3	1	2	2	1	1	1
62	3	1	2	2	2	2	105
62	3	2	2	2	2	1	4
62	3	2	2	2	1	1	1
62	3	2	2	2	2	2	105
63	1	1	2	2	2	1	1
63	1	1	2	2	2	2	54
63	1	2	2	2	2	1	1
63	1	2	2	2	2	2	54
63	2	1	2	2	2	2	68
63	2	1	2	2	2	1	8
63	2	1	1	2	2	2	3
63	2	2	2	2	2	2	68
63	2	2	2	2	2	1	8
63	2	2	1	2	2	2	3
64	1	1	3	2	2	2	1
64	1	1	1	2	2	2	2
64	1	1	2	2	2	1	3
64	1	1	1	2	1	2	1
64	1	1	2	2	2	2	53
64	1	2	3	2	2	2	1
64	1	2	1	2	2	2	2
64	1	2	2	2	2	1	3
64	1	2	1	2	1	2	1
64	1	2	2	2	2	2	53
64	2	1	2	3	2	2	2
64	2	1	2	2	2	1	9
64	2	1	2	2	2	2	60
64	2	2	2	3	2	2	2
64	2	2	2	2	2	1	9
64	2	2	2	2	2	2	60
65	1	1	2	2	2	2	100
65	1	2	2	2	2	2	100
66	1	1	2	2	2	1	8
66	1	1	2	2	2	2	67
66	1	2	2	2	2	1	8
66	1	2	2	2	2	2	67
66	2	1	2	2	3	2	1
66	2	1	2	2	1	2	1
66	2	1	2	2	2	1	1
66	2	1	2	2	2	3	1
66	2	1	2	2	2	2	98
66	2	2	2	2	3	2	1
66	2	2	2	2	1	2	1
66	2	2	2	2	2	1	1
66	2	2	2	2	2	3	1
66	2	2	2	2	2	2	98
66	3	1	2	2	2	2	101
66	3	2	2	2	2	2	101
67	1	1	2	2	2	1	2
67	1	1	1	2	2	1	1
67	1	1	2	2	2	2	80
67	1	2	2	2	2	1	2
67	1	2	1	2	2	1	1
67	1	2	2	2	2	2	80
67	2	1	2	1	2	2	1
67	2	1	1	2	2	2	3
67	2	1	2	2	2	2	96
67	2	2	2	1	2	2	1
67	2	2	1	2	2	2	3
67	2	2	2	2	2	2	96
68	1	1	1	2	2	2	1
68	1	1	1	2	3	2	1
68	1	1	3	2	2	2	3
68	1	1	2	2	1	2	2
68	1	1	2	1	2	2	2
68	1	1	4	2	2	2	1
68	1	1	2	2	2	3	1
68	1	1	2	2	2	2	92
68	1	2	1	2	2	2	1
68	1	2	1	2	3	2	1
68	1	2	3	2	2	2	3
68	1	2	2	2	1	2	2
68	1	2	2	1	2	2	2
68	1	2	4	2	2	2	1
68	1	2	2	2	2	3	1
68	1	2	2	2	2	2	92
69	1	1	2	2	2	2	105
69	1	1	2	2	2	1	25
69	1	1	2	2	1	2	13
69	1	2	2	2	2	2	105
69	1	2	2	2	2	1	25
69	1	2	2	2	1	2	13
70	1	1	2	2	2	1	7
70	1	1	3	2	2	2	3
70	1	1	2	2	2	2	76
70	1	2	2	2	2	1	7
70	1	2	3	2	2	2	3
70	1	2	2	2	2	2	76
70	2	1	2	2	3	2	1
70	2	1	2	2	2	3	2
70	2	1	2	2	2	2	86
70	2	2	2	2	3	2	1
70	2	2	2	2	2	3	2
70	2	2	2	2	2	2	86
70	3	1	4	2	2	2	1
70	3	1	2	2	2	2	108
70	3	2	4	2	2	2	1
70	3	2	2	2	2	2	108
71	1	1	2	2	2	2	80
71	1	1	2	2	1	2	7
71	1	1	3	2	2	2	5
71	1	2	2	2	2	2	80
71	1	2	2	2	1	2	7
71	1	2	3	2	2	2	5
71	2	1	3	2	2	2	2
71	2	1	2	2	1	2	3
71	2	1	1	2	2	2	1
71	2	1	2	1	2	2	3
71	2	1	2	2	2	2	92
71	2	2	3	2	2	2	2
71	2	2	2	2	1	2	3
71	2	2	1	2	2	2	1
71	2	2	2	1	2	2	3
71	2	2	2	2	2	2	92
72	1	1	2	2	1	2	3
72	1	1	2	1	2	2	1
72	1	1	2	3	2	2	1
72	1	1	2	2	2	2	95
72	1	2	2	2	1	2	3
72	1	2	2	1	2	2	1
72	1	2	2	3	2	2	1
72	1	2	2	2	2	2	95
73	1	1	2	2	2	2	97
73	1	1	2	3	2	2	3
73	1	1	2	2	2	1	29
73	1	1	2	2	1	2	11
73	1	2	2	2	2	2	97
73	1	2	2	3	2	2	3
73	1	2	2	2	2	1	29
73	1	2	2	2	1	2	11
73	2	1	2	2	2	2	93
73	2	1	2	2	2	1	7
73	2	2	2	2	2	2	93
73	2	2	2	2	2	1	7
74	1	1	2	2	2	1	3
74	1	1	1	2	2	1	2
74	1	1	2	2	2	2	49
74	1	2	2	2	2	1	3
74	1	2	1	2	2	1	2
74	1	2	2	2	2	2	49
75	1	1	3	2	2	2	4
75	1	1	2	2	1	2	2
75	1	1	2	3	2	2	1
75	1	1	1	2	2	2	1
75	1	1	2	1	2	2	1
75	1	1	2	2	2	2	98
75	1	2	3	2	2	2	4
75	1	2	2	2	1	2	2
75	1	2	2	3	2	2	1
75	1	2	1	2	2	2	1
75	1	2	2	1	2	2	1
75	1	2	2	2	2	2	98
76	1	1	2	2	2	1	5
76	1	1	2	2	2	2	76
76	1	2	2	2	2	1	5
76	1	2	2	2	2	2	76
77	1	1	2	2	2	2	55
77	1	1	1	2	2	2	1
77	1	1	2	2	1	2	1
77	1	1	2	2	2	1	3
77	1	2	2	2	2	2	55
77	1	2	1	2	2	2	1
77	1	2	2	2	1	2	1
77	1	2	2	2	2	1	3
78	1	1	2	2	2	1	2
78	1	1	2	2	2	2	68
78	1	2	2	2	2	1	2
78	1	2	2	2	2	2	68
78	2	1	2	2	2	1	2
78	2	1	1	2	1	2	2
78	2	1	2	2	2	2	71
78	2	2	2	2	2	1	2
78	2	2	1	2	1	2	2
78	2	2	2	2	2	2	71
79	1	1	2	2	2	0	22
79	1	1	2	2	2	1	27
79	1	1	3	3	2	2	4
79	1	1	2	2	2	2	47
79	1	2	2	2	2	0	22
79	1	2	2	2	2	1	27
79	1	2	3	3	2	2	4
79	1	2	2	2	2	2	47
79	2	1	2	2	2	2	78
79	2	1	2	2	2	1	8
79	2	1	2	2	1	2	1
79	2	2	2	2	2	2	78
79	2	2	2	2	2	1	8
79	2	2	2	2	1	2	1
80	1	1	2	2	2	1	5
80	1	1	2	2	1	2	7
80	1	1	2	2	2	2	100
80	1	2	2	2	2	1	5
80	1	2	2	2	1	2	7
80	1	2	2	2	2	2	100
80	2	1	2	2	2	2	92
80	2	1	1	1	2	2	3
80	2	1	1	2	2	2	3
80	2	1	2	2	1	2	2
80	2	2	2	2	2	2	92
80	2	2	1	1	2	2	3
80	2	2	1	2	2	2	3
80	2	2	2	2	1	2	2
81	1	1	2	2	2	2	100
81	1	2	2	2	2	2	100
82	1	1	2	2	2	2	71
82	1	2	2	2	2	2	71
82	2	1	2	2	2	2	92
82	2	1	2	2	2	1	9
82	2	1	1	2	1	1	1
82	2	2	2	2	2	2	92
82	2	2	2	2	2	1	9
82	2	2	1	2	1	1	1
83	1	1	1	2	2	2	6
83	1	1	2	2	2	1	4
83	1	1	2	2	2	2	90
83	1	2	1	2	2	2	6
83	1	2	2	2	2	1	4
83	1	2	2	2	2	2	90
83	2	1	3	2	2	2	3
83	2	1	2	2	2	2	75
83	2	2	3	2	2	2	3
83	2	2	2	2	2	2	75
84	1	1	2	3	2	2	2
84	1	1	2	2	1	2	9
84	1	1	2	1	2	2	6
84	1	1	2	2	2	1	6
84	1	1	2	2	2	2	110
84	1	2	2	3	2	2	2
84	1	2	2	2	1	2	9
84	1	2	2	1	2	2	6
84	1	2	2	2	2	1	6
84	1	2	2	2	2	2	110
84	2	1	2	2	2	1	8
84	2	1	1	1	2	2	4
84	2	1	2	2	2	2	63
84	2	2	2	2	2	1	8
84	2	2	1	1	2	2	4
84	2	2	2	2	2	2	63
85	1	1	2	2	2	2	53
85	1	1	1	2	1	1	5
85	1	1	2	2	2	1	13
85	1	1	1	2	2	1	1
85	1	1	3	2	2	2	1
85	1	2	2	2	2	2	53
85	1	2	1	2	1	1	5
85	1	2	2	2	2	1	13
85	1	2	1	2	2	1	1
85	1	2	3	2	2	2	1
85	2	1	3	2	2	2	2
85	2	1	3	3	2	2	2
85	2	1	2	2	2	1	9
85	2	1	2	2	2	2	75
85	2	2	3	2	2	2	2
85	2	2	3	3	2	2	2
85	2	2	2	2	2	1	9
85	2	2	2	2	2	2	75
86	1	1	2	2	2	2	70
86	1	1	3	2	2	2	1
86	1	1	2	2	1	2	2
86	1	2	2	2	2	2	70
86	1	2	3	2	2	2	1
86	1	2	2	2	1	2	2
86	2	1	2	2	2	1	1
86	2	1	2	2	2	2	99
86	2	2	2	2	2	1	1
86	2	2	2	2	2	2	99
86	3	1	2	2	2	1	1
86	3	1	2	3	2	2	2
86	3	1	3	2	2	2	1
86	3	1	2	2	2	2	103
86	3	2	2	2	2	1	1
86	3	2	2	3	2	2	2
86	3	2	3	2	2	2	1
86	3	2	2	2	2	2	103
87	1	1	2	2	2	1	7
87	1	1	2	2	2	2	93
87	1	2	2	2	2	1	7
87	1	2	2	2	2	2	93
88	1	1	2	2	2	2	65
88	1	2	2	2	2	2	65
88	2	1	2	2	2	1	3
88	2	1	1	2	2	1	2
88	2	1	2	2	2	2	70
88	2	2	2	2	2	1	3
88	2	2	1	2	2	1	2
88	2	2	2	2	2	2	70
88	3	1	2	2	2	1	3
88	3	1	2	2	1	2	1
88	3	1	2	2	2	2	100
88	3	2	2	2	2	1	3
88	3	2	2	2	1	2	1
88	3	2	2	2	2	2	100
89	1	1	2	2	2	1	28
89	1	1	2	2	2	2	70
89	1	1	3	2	2	2	2
89	1	2	2	2	2	1	28
89	1	2	2	2	2	2	70
89	1	2	3	2	2	2	2
90	1	1	3	2	2	2	2
90	1	1	2	1	2	2	1
90	1	1	1	2	2	2	1
90	1	1	2	2	2	2	105
90	1	2	3	2	2	2	2
90	1	2	2	1	2	2	1
90	1	2	1	2	2	2	1
90	1	2	2	2	2	2	105
90	2	1	3	2	2	2	2
90	2	1	2	1	2	2	1
90	2	1	1	2	2	2	4
90	2	1	2	2	2	1	1
90	2	1	2	2	1	2	1
90	2	1	2	2	2	2	91
90	2	2	3	2	2	2	2
90	2	2	2	1	2	2	1
90	2	2	1	2	2	2	4
90	2	2	2	2	2	1	1
90	2	2	2	2	1	2	1
90	2	2	2	2	2	2	91
91	1	1	1	2	2	1	3
91	1	1	2	2	2	1	7
91	1	1	1	2	2	2	4
91	1	1	2	2	2	2	52
91	1	2	1	2	2	1	3
91	1	2	2	2	2	1	7
91	1	2	1	2	2	2	4
91	1	2	2	2	2	2	52
91	2	1	2	1	1	2	1
91	2	1	1	2	2	2	3
91	2	1	2	2	1	2	3
91	2	1	2	2	2	4	1
91	2	1	2	2	2	3	3
91	2	1	2	1	2	2	1
91	2	1	2	2	2	2	88
91	2	2	2	1	1	2	1
91	2	2	1	2	2	2	3
91	2	2	2	2	1	2	3
91	2	2	2	2	2	4	1
91	2	2	2	2	2	3	3
91	2	2	2	1	2	2	1
91	2	2	2	2	2	2	88
91	3	1	2	2	2	1	1
91	3	1	3	2	2	2	1
91	3	1	2	2	1	2	1
91	3	1	2	2	2	2	98
91	3	2	2	2	2	1	1
91	3	2	3	2	2	2	1
91	3	2	2	2	1	2	1
91	3	2	2	2	2	2	98
92	1	1	2	2	2	1	3
92	1	1	1	2	2	2	4
92	1	1	2	2	2	2	58
92	1	2	2	2	2	1	3
92	1	2	1	2	2	2	4
92	1	2	2	2	2	2	58
93	1	1	2	2	2	1	10
93	1	1	1	2	2	2	4
93	1	1	2	2	2	2	85
93	1	2	2	2	2	1	10
93	1	2	1	2	2	2	4
93	1	2	2	2	2	2	85
93	2	1	2	2	2	1	9
93	2	1	1	2	1	2	2
93	2	1	2	2	2	2	89
93	2	2	2	2	2	1	9
93	2	2	1	2	1	2	2
93	2	2	2	2	2	2	89
94	1	1	2	2	2	1	13
94	1	1	1	2	2	2	1
94	1	1	2	2	2	2	86
94	1	2	2	2	2	1	13
94	1	2	1	2	2	2	1
94	1	2	2	2	2	2	86
94	2	1	2	2	2	1	7
94	2	1	2	2	2	2	65
94	2	2	2	2	2	1	7
94	2	2	2	2	2	2	65
94	3	1	2	2	2	1	1
94	3	1	2	2	2	0	1
94	3	1	2	2	2	2	101
94	3	2	2	2	2	1	1
94	3	2	2	2	2	0	1
94	3	2	2	2	2	2	101
95	1	1	1	1	1	1	1
95	1	1	2	3	2	2	1
95	1	1	1	2	2	2	3
95	1	1	4	2	2	2	1
95	1	1	2	2	2	1	3
95	1	1	2	2	2	3	1
95	1	1	2	2	1	2	1
95	1	1	2	2	2	2	94
95	1	2	1	1	1	1	1
95	1	2	2	3	2	2	1
95	1	2	1	2	2	2	3
95	1	2	4	2	2	2	1
95	1	2	2	2	2	1	3
95	1	2	2	2	2	3	1
95	1	2	2	2	1	2	1
95	1	2	2	2	2	2	94
96	1	1	2	2	2	2	60
96	1	2	2	2	2	2	60
96	2	1	1	2	2	2	3
96	2	1	2	4	2	2	1
96	2	1	2	3	2	2	1
96	2	1	1	2	1	2	1
96	2	1	2	2	1	2	2
96	2	1	2	2	2	3	2
96	2	1	2	2	2	2	90
96	2	2	1	2	2	2	3
96	2	2	2	4	2	2	1
96	2	2	2	3	2	2	1
96	2	2	1	2	1	2	1
96	2	2	2	2	1	2	2
96	2	2	2	2	2	3	2
96	2	2	2	2	2	2	90
97	1	1	2	2	2	1	10
97	1	1	2	2	2	2	89
97	1	2	2	2	2	1	10
97	1	2	2	2	2	2	89
98	1	1	2	2	2	2	75
98	1	2	2	2	2	2	75
98	2	1	2	2	2	1	7
98	2	1	2	2	2	2	89
98	2	2	2	2	2	1	7
98	2	2	2	2	2	2	89
98	3	1	2	2	2	1	4
98	3	1	3	2	2	2	1
98	3	1	2	2	2	2	103
98	3	2	2	2	2	1	4
98	3	2	3	2	2	2	1
98	3	2	2	2	2	2	103
99	1	1	2	2	2	2	67
99	1	2	2	2	2	2	67
99	2	1	2	2	1	1	2
99	2	1	2	2	2	2	64
99	2	2	2	2	1	1	2
99	2	2	2	2	2	2	64
99	3	1	2	2	1	2	2
99	3	1	3	2	2	2	3
99	3	1	2	2	2	1	2
99	3	1	2	3	2	2	1
99	3	1	2	2	2	2	93
99	3	2	2	2	1	2	2
99	3	2	3	2	2	2	3
99	3	2	2	2	2	1	2
99	3	2	2	3	2	2	1
99	3	2	2	2	2	2	93
100	1	1	2	2	2	2	55
100	1	1	2	2	2	1	8
100	1	2	2	2	2	2	55
100	1	2	2	2	2	1	8
100	2	1	2	2	2	1	6
100	2	1	2	2	2	2	78
100	2	2	2	2	2	1	6
100	2	2	2	2	2	2	78
100	3	1	2	2	2	1	1
100	3	1	3	2	2	2	1
100	3	1	2	2	2	2	98
100	3	2	2	2	2	1	1
100	3	2	3	2	2	2	1
100	3	2	2	2	2	2	98
101	1	1	2	2	2	2	84
101	1	1	2	3	2	2	2
101	1	1	2	2	1	2	2
101	1	1	2	2	2	1	5
101	1	2	2	2	2	2	84
101	1	2	2	3	2	2	2
101	1	2	2	2	1	2	2
101	1	2	2	2	2	1	5
102	1	1	2	2	2	1	7
102	1	1	2	2	2	2	67
102	1	2	2	2	2	1	7
102	1	2	2	2	2	2	67
102	2	1	2	2	2	3	3
102	2	1	1	2	2	2	1
102	2	1	2	2	2	2	86
102	2	2	2	2	2	3	3
102	2	2	1	2	2	2	1
102	2	2	2	2	2	2	86
102	3	1	2	2	1	2	2
102	3	1	2	2	2	2	101
102	3	2	2	2	1	2	2
102	3	2	2	2	2	2	101
103	1	1	2	2	1	1	1
103	1	1	2	2	1	2	1
103	1	1	3	2	2	2	1
103	1	1	1	2	2	2	1
103	1	1	2	2	2	2	99
103	1	2	2	2	1	1	1
103	1	2	2	2	1	2	1
103	1	2	3	2	2	2	1
103	1	2	1	2	2	2	1
103	1	2	2	2	2	2	99
103	2	1	2	2	3	2	1
103	2	1	1	2	2	2	2
103	2	1	2	2	2	2	103
103	2	2	2	2	3	2	1
103	2	2	1	2	2	2	2
103	2	2	2	2	2	2	103
104	1	1	3	2	2	2	1
104	1	1	2	2	2	1	1
104	1	1	2	2	2	2	58
104	1	2	3	2	2	2	1
104	1	2	2	2	2	1	1
104	1	2	2	2	2	2	58
104	2	1	2	2	2	2	80
104	2	1	2	2	2	1	4
104	2	2	2	2	2	2	80
104	2	2	2	2	2	1	4
104	3	1	2	2	2	1	1
104	3	1	2	2	2	2	104
104	3	2	2	2	2	1	1
104	3	2	2	2	2	2	104
105	1	1	2	2	2	1	8
105	1	1	1	2	2	1	1
105	1	1	2	2	1	1	1
105	1	1	2	2	2	2	50
105	1	2	2	2	2	1	8
105	1	2	1	2	2	1	1
105	1	2	2	2	1	1	1
105	1	2	2	2	2	2	50
105	2	1	2	2	3	4	2
105	2	1	1	2	2	2	4
105	2	1	2	2	1	2	1
105	2	1	2	2	2	2	95
105	2	2	2	2	3	4	2
105	2	2	1	2	2	2	4
105	2	2	2	2	1	2	1
105	2	2	2	2	2	2	95
106	1	1	2	2	1	2	1
106	1	1	2	2	2	2	99
106	1	2	2	2	1	2	1
106	1	2	2	2	2	2	99
106	2	1	1	2	2	2	1
106	2	1	2	2	2	2	98
106	2	1	2	1	2	2	1
106	2	2	1	2	2	2	1
106	2	2	2	2	2	2	98
106	2	2	2	1	2	2	1
106	3	1	2	2	1	2	3
106	3	1	3	2	2	2	1
106	3	1	2	2	2	1	1
106	3	1	2	2	2	2	118
106	3	2	2	2	1	2	3
106	3	2	3	2	2	2	1
106	3	2	2	2	2	1	1
106	3	2	2	2	2	2	118
107	1	1	2	2	2	1	10
107	1	1	3	2	2	1	5
107	1	1	3	2	2	2	6
107	1	1	2	2	2	2	43
107	1	2	2	2	2	1	10
107	1	2	3	2	2	1	5
107	1	2	3	2	2	2	6
107	1	2	2	2	2	2	43
108	1	1	2	2	2	1	6
108	1	1	2	2	2	2	85
108	1	1	1	2	2	1	4
108	1	2	2	2	2	1	6
108	1	2	2	2	2	2	85
108	1	2	1	2	2	1	4
109	1	1	2	2	2	1	6
109	1	1	3	2	2	2	2
109	1	1	1	2	2	2	3
109	1	1	2	2	2	2	59
109	1	2	2	2	2	1	6
109	1	2	3	2	2	2	2
109	1	2	1	2	2	2	3
109	1	2	2	2	2	2	59
110	1	1	2	2	3	3	1
110	1	1	2	2	2	1	1
110	1	1	2	2	1	2	2
110	1	1	2	1	2	1	1
110	1	1	2	2	2	2	95
110	1	2	2	2	3	3	1
110	1	2	2	2	2	1	1
110	1	2	2	2	1	2	2
110	1	2	2	1	2	1	1
110	1	2	2	2	2	2	95
110	2	1	1	2	2	1	16
110	2	1	3	2	3	2	4
110	2	1	2	2	2	2	66
110	2	2	1	2	2	1	16
110	2	2	3	2	3	2	4
110	2	2	2	2	2	2	66
111	1	1	2	3	2	2	1
111	1	1	1	2	2	2	2
111	1	1	3	2	2	2	1
111	1	1	2	2	2	2	96
111	1	2	2	3	2	2	1
111	1	2	1	2	2	2	2
111	1	2	3	2	2	2	1
111	1	2	2	2	2	2	96
112	1	1	1	2	2	2	1
112	1	1	1	1	2	2	2
112	1	1	2	2	2	1	6
112	1	1	2	2	2	2	70
112	1	2	1	2	2	2	1
112	1	2	1	1	2	2	2
112	1	2	2	2	2	1	6
112	1	2	2	2	2	2	70
112	2	1	2	1	2	2	1
112	2	1	2	2	2	1	2
112	2	1	2	2	2	3	2
112	2	1	2	2	2	4	1
112	2	1	2	2	1	2	1
112	2	1	2	3	2	2	1
112	2	1	2	2	2	2	93
112	2	2	2	1	2	2	1
112	2	2	2	2	2	1	2
112	2	2	2	2	2	3	2
112	2	2	2	2	2	4	1
112	2	2	2	2	1	2	1
112	2	2	2	3	2	2	1
112	2	2	2	2	2	2	93
112	3	1	2	2	1	2	2
112	3	1	2	2	1	1	1
112	3	1	2	2	2	1	1
112	3	1	3	2	2	2	2
112	3	1	2	2	2	2	117
112	3	2	2	2	1	2	2
112	3	2	2	2	1	1	1
112	3	2	2	2	2	1	1
112	3	2	3	2	2	2	2
112	3	2	2	2	2	2	117
113	1	1	2	2	2	2	100
113	1	1	2	2	2	1	2
113	1	1	2	2	1	2	4
113	1	1	1	1	2	2	1
113	1	2	2	2	2	2	100
113	1	2	2	2	2	1	2
113	1	2	2	2	1	2	4
113	1	2	1	1	2	2	1
114	1	1	2	3	2	2	1
114	1	1	2	2	2	1	1
114	1	1	2	1	2	2	3
114	1	1	2	2	3	2	1
114	1	1	1	2	2	2	1
114	1	1	3	2	2	2	1
114	1	1	2	2	2	2	92
114	1	2	2	3	2	2	1
114	1	2	2	2	2	1	1
114	1	2	2	1	2	2	3
114	1	2	2	2	3	2	1
114	1	2	1	2	2	2	1
114	1	2	3	2	2	2	1
114	1	2	2	2	2	2	92
115	1	1	2	2	2	2	77
115	1	1	2	1	2	2	4
115	1	1	2	2	2	1	1
115	1	1	2	2	1	2	5
115	1	2	2	2	2	2	77
115	1	2	2	1	2	2	4
115	1	2	2	2	2	1	1
115	1	2	2	2	1	2	5
116	1	1	2	2	2	2	89
116	1	1	1	1	2	2	2
116	1	1	1	2	1	2	6
116	1	1	2	2	1	2	3
116	1	2	2	2	2	2	89
116	1	2	1	1	2	2	2
116	1	2	1	2	1	2	6
116	1	2	2	2	1	2	3
116	2	1	2	2	2	2	90
116	2	1	2	2	2	1	8
116	2	1	1	2	2	2	2
116	2	2	2	2	2	2	90
116	2	2	2	2	2	1	8
116	2	2	1	2	2	2	2
116	3	1	2	2	1	2	2
116	3	1	3	2	2	2	3
116	3	1	2	2	2	1	2
116	3	1	2	2	2	2	99
116	3	2	2	2	1	2	2
116	3	2	3	2	2	2	3
116	3	2	2	2	2	1	2
116	3	2	2	2	2	2	99
117	1	1	2	2	2	2	75
117	1	1	1	2	2	2	2
117	1	1	3	2	2	2	5
117	1	1	2	1	2	2	1
117	1	1	2	2	2	1	6
117	1	2	2	2	2	2	75
117	1	2	1	2	2	2	2
117	1	2	3	2	2	2	5
117	1	2	2	1	2	2	1
117	1	2	2	2	2	1	6
117	2	1	1	2	2	2	1
117	2	1	2	2	2	2	99
117	2	2	1	2	2	2	1
117	2	2	2	2	2	2	99
118	1	1	3	2	2	1	4
118	1	1	2	2	2	2	96
118	1	2	3	2	2	1	4
118	1	2	2	2	2	2	96
118	2	1	2	2	2	2	65
118	2	1	1	2	2	2	3
118	2	1	2	2	2	1	7
118	2	2	2	2	2	2	65
118	2	2	1	2	2	2	3
118	2	2	2	2	2	1	7
118	3	1	3	2	2	2	4
118	3	1	2	2	2	1	3
118	3	1	2	2	2	2	100
118	3	2	3	2	2	2	4
118	3	2	2	2	2	1	3
118	3	2	2	2	2	2	100
119	1	1	2	2	2	2	94
119	1	1	2	2	2	1	4
119	1	2	2	2	2	2	94
119	1	2	2	2	2	1	4
120	1	1	2	2	2	1	8
120	1	1	2	2	2	2	75
120	1	2	2	2	2	1	8
120	1	2	2	2	2	2	75
120	2	1	2	1	2	2	1
120	2	1	2	2	2	3	1
120	2	1	3	2	2	2	1
120	2	1	2	2	2	2	97
120	2	2	2	1	2	2	1
120	2	2	2	2	2	3	1
120	2	2	3	2	2	2	1
120	2	2	2	2	2	2	97
120	3	1	1	2	1	1	1
120	3	1	2	2	2	3	1
120	3	1	2	2	2	2	104
120	3	2	1	2	1	1	1
120	3	2	2	2	2	3	1
120	3	2	2	2	2	2	104
121	1	1	2	2	2	1	8
121	1	1	2	2	2	2	98
121	1	2	2	2	2	1	8
121	1	2	2	2	2	2	98
121	2	1	2	2	2	2	85
121	2	1	1	1	2	2	4
121	2	1	2	2	2	1	14
121	2	2	2	2	2	2	85
121	2	2	1	1	2	2	4
121	2	2	2	2	2	1	14
121	3	1	2	2	2	1	2
121	3	1	3	2	2	2	1
121	3	1	2	2	1	2	1
121	3	1	2	2	2	2	98
121	3	2	2	2	2	1	2
121	3	2	3	2	2	2	1
121	3	2	2	2	1	2	1
121	3	2	2	2	2	2	98
122	1	1	1	2	2	2	2
122	1	1	2	2	3	2	1
122	1	1	2	2	2	1	1
122	1	1	2	2	1	2	1
122	1	1	2	2	2	2	99
122	1	2	1	2	2	2	2
122	1	2	2	2	3	2	1
122	1	2	2	2	2	1	1
122	1	2	2	2	1	2	1
122	1	2	2	2	2	2	99
123	1	1	2	2	2	2	73
123	1	1	2	2	2	1	7
123	1	1	2	3	2	2	1
123	1	2	2	2	2	2	73
123	1	2	2	2	2	1	7
123	1	2	2	3	2	2	1
123	2	1	3	3	2	2	2
123	2	1	2	2	2	2	75
123	2	1	1	2	2	2	4
123	2	1	2	2	2	1	4
123	2	2	3	3	2	2	2
123	2	2	2	2	2	2	75
123	2	2	1	2	2	2	4
123	2	2	2	2	2	1	4
124	1	1	3	2	2	1	3
124	1	1	3	2	2	2	4
124	1	1	2	2	2	1	9
124	1	1	2	2	1	2	1
124	1	1	2	2	2	2	83
124	1	2	3	2	2	1	3
124	1	2	3	2	2	2	4
124	1	2	2	2	2	1	9
124	1	2	2	2	1	2	1
124	1	2	2	2	2	2	83
125	1	1	2	2	2	2	86
125	1	1	1	2	2	2	3
125	1	1	2	2	2	1	4
125	1	2	2	2	2	2	86
125	1	2	1	2	2	2	3
125	1	2	2	2	2	1	4
126	1	1	1	1	2	2	3
126	1	1	2	2	2	2	98
126	1	2	1	1	2	2	3
126	1	2	2	2	2	2	98
127	1	1	2	2	2	2	65
127	1	2	2	2	2	2	65
127	2	1	1	2	2	2	1
127	2	1	2	2	2	3	4
127	2	1	3	2	2	2	1
127	2	1	2	2	4	3	1
127	2	1	2	2	2	2	93
127	2	2	1	2	2	2	1
127	2	2	2	2	2	3	4
127	2	2	3	2	2	2	1
127	2	2	2	2	4	3	1
127	2	2	2	2	2	2	93
127	3	1	2	2	1	2	1
127	3	1	2	2	2	1	4
127	3	1	2	2	2	2	98
127	3	2	2	2	1	2	1
127	3	2	2	2	2	1	4
127	3	2	2	2	2	2	98
128	1	1	2	2	2	2	60
128	1	1	1	2	2	2	3
128	1	2	2	2	2	2	60
128	1	2	1	2	2	2	3
128	2	1	2	2	2	1	6
128	2	1	1	2	2	2	2
128	2	1	2	2	2	2	98
128	2	2	2	2	2	1	6
128	2	2	1	2	2	2	2
128	2	2	2	2	2	2	98
128	3	1	2	2	2	1	1
128	3	1	2	2	2	2	100
128	3	2	2	2	2	1	1
128	3	2	2	2	2	2	100
129	1	1	2	2	2	2	62
129	1	2	2	2	2	2	62
130	1	1	2	2	2	1	30
130	1	1	1	1	2	2	5
130	1	1	1	2	2	1	5
130	1	1	2	2	2	2	90
130	1	2	2	2	2	1	30
130	1	2	1	1	2	2	5
130	1	2	1	2	2	1	5
130	1	2	2	2	2	2	90
130	2	1	2	2	2	2	78
130	2	2	2	2	2	2	78
130	3	1	2	2	2	1	1
130	3	1	1	2	1	1	1
130	3	1	2	2	2	2	99
130	3	2	2	2	2	1	1
130	3	2	1	2	1	1	1
130	3	2	2	2	2	2	99
131	1	1	2	2	2	1	5
131	1	1	1	2	2	2	1
131	1	1	2	2	2	2	48
131	1	2	2	2	2	1	5
131	1	2	1	2	2	2	1
131	1	2	2	2	2	2	48
131	2	1	2	2	2	1	10
131	2	1	3	2	2	2	2
131	2	1	1	2	2	1	1
131	2	1	1	2	2	2	1
131	2	1	2	2	1	2	1
131	2	1	3	2	2	1	1
131	2	1	2	2	2	2	71
131	2	2	2	2	2	1	10
131	2	2	3	2	2	2	2
131	2	2	1	2	2	1	1
131	2	2	1	2	2	2	1
131	2	2	2	2	1	2	1
131	2	2	3	2	2	1	1
131	2	2	2	2	2	2	71
131	3	1	2	2	1	2	1
131	3	1	2	2	2	1	1
131	3	1	2	2	2	2	102
131	3	2	2	2	1	2	1
131	3	2	2	2	2	1	1
131	3	2	2	2	2	2	102
132	1	1	1	2	2	2	2
132	1	1	2	2	2	1	4
132	1	1	2	2	2	2	75
132	1	2	1	2	2	2	2
132	1	2	2	2	2	1	4
132	1	2	2	2	2	2	75
132	2	1	2	2	2	1	4
132	2	1	1	2	1	2	3
132	2	1	2	2	2	2	80
132	2	2	2	2	2	1	4
132	2	2	1	2	1	2	3
132	2	2	2	2	2	2	80
132	3	1	2	2	1	1	1
132	3	1	2	4	3	2	1
132	3	1	2	2	1	2	1
132	3	1	2	2	2	2	99
132	3	2	2	2	1	1	1
132	3	2	2	4	3	2	1
132	3	2	2	2	1	2	1
132	3	2	2	2	2	2	99
133	1	1	2	2	2	1	6
133	1	1	3	2	2	2	1
133	1	1	1	2	2	2	1
133	1	1	2	2	2	2	92
133	1	2	2	2	2	1	6
133	1	2	3	2	2	2	1
133	1	2	1	2	2	2	1
133	1	2	2	2	2	2	92
133	2	1	2	6	2	2	1
133	2	1	2	2	2	1	7
133	2	1	1	2	2	1	1
133	2	1	3	2	2	2	1
133	2	1	1	2	2	2	1
133	2	1	1	2	1	1	1
133	2	1	2	2	2	2	89
133	2	2	2	6	2	2	1
133	2	2	2	2	2	1	7
133	2	2	1	2	2	1	1
133	2	2	3	2	2	2	1
133	2	2	1	2	2	2	1
133	2	2	1	2	1	1	1
133	2	2	2	2	2	2	89
133	3	1	2	3	2	1	1
133	3	1	2	2	2	2	104
133	3	2	2	3	2	1	1
133	3	2	2	2	2	2	104
134	1	1	2	2	2	1	2
134	1	1	2	2	2	2	50
134	1	2	2	2	2	1	2
134	1	2	2	2	2	2	50
135	1	1	2	2	2	2	85
135	1	1	2	2	1	2	1
135	1	1	2	2	2	1	4
135	1	2	2	2	2	2	85
135	1	2	2	2	1	2	1
135	1	2	2	2	2	1	4
135	2	1	1	2	2	2	1
135	2	1	2	2	2	3	1
135	2	1	2	2	2	1	1
135	2	1	2	2	2	4	1
135	2	1	2	2	3	2	2
135	2	1	2	2	1	2	1
135	2	1	2	2	2	2	85
135	2	2	1	2	2	2	1
135	2	2	2	2	2	3	1
135	2	2	2	2	2	1	1
135	2	2	2	2	2	4	1
135	2	2	2	2	3	2	2
135	2	2	2	2	1	2	1
135	2	2	2	2	2	2	85
135	3	1	3	2	2	2	1
135	3	1	2	2	2	1	1
135	3	1	2	2	2	2	100
135	3	2	3	2	2	2	1
135	3	2	2	2	2	1	1
135	3	2	2	2	2	2	100
136	1	1	3	2	2	2	4
136	1	1	2	2	2	1	1
136	1	1	2	2	2	2	95
136	1	2	3	2	2	2	4
136	1	2	2	2	2	1	1
136	1	2	2	2	2	2	95
136	2	1	1	2	2	2	2
136	2	1	2	2	1	1	2
136	2	1	2	1	2	2	1
136	2	1	2	2	2	2	95
136	2	2	1	2	2	2	2
136	2	2	2	2	1	1	2
136	2	2	2	1	2	2	1
136	2	2	2	2	2	2	95
137	1	1	2	2	2	1	1
137	1	1	1	2	2	2	3
137	1	1	1	2	2	1	3
137	1	1	2	2	2	2	87
137	1	2	2	2	2	1	1
137	1	2	1	2	2	2	3
137	1	2	1	2	2	1	3
137	1	2	2	2	2	2	87
137	2	1	2	2	2	2	75
137	2	2	2	2	2	2	75
138	1	1	2	2	2	1	6
138	1	1	2	3	2	2	1
138	1	1	2	2	2	2	88
138	1	2	2	2	2	1	6
138	1	2	2	3	2	2	1
138	1	2	2	2	2	2	88
138	2	1	2	3	2	2	1
138	2	1	2	2	2	3	6
138	2	1	1	2	2	2	3
138	2	1	2	2	1	3	2
138	2	1	2	1	2	2	2
138	2	1	2	2	3	3	1
138	2	1	2	2	2	2	85
138	2	2	2	3	2	2	1
138	2	2	2	2	2	3	6
138	2	2	1	2	2	2	3
138	2	2	2	2	1	3	2
138	2	2	2	1	2	2	2
138	2	2	2	2	3	3	1
138	2	2	2	2	2	2	85
138	3	1	2	2	1	3	1
138	3	1	2	3	2	2	1
138	3	1	2	2	2	2	107
138	3	2	2	2	1	3	1
138	3	2	2	3	2	2	1
138	3	2	2	2	2	2	107
139	1	1	2	2	2	1	11
139	1	1	2	2	2	2	90
139	1	2	2	2	2	1	11
139	1	2	2	2	2	2	90
140	1	1	2	2	2	1	8
140	1	1	2	2	1	2	1
140	1	1	1	2	1	2	1
140	1	1	2	2	2	2	41
140	1	2	2	2	2	1	8
140	1	2	2	2	1	2	1
140	1	2	1	2	1	2	1
140	1	2	2	2	2	2	41
141	1	1	2	2	2	2	55
141	1	2	2	2	2	2	55
142	1	1	2	2	2	1	12
142	1	1	2	2	2	3	1
142	1	1	3	3	2	2	1
142	1	1	3	3	3	2	1
142	1	1	3	2	3	2	1
142	1	1	2	2	2	2	44
142	1	2	2	2	2	1	12
142	1	2	2	2	2	3	1
142	1	2	3	3	2	2	1
142	1	2	3	3	3	2	1
142	1	2	3	2	3	2	1
142	1	2	2	2	2	2	44
143	1	1	2	2	2	2	55
143	1	2	2	2	2	2	55
144	1	1	3	2	2	2	2
144	1	1	1	2	2	2	5
144	1	1	2	3	2	2	1
144	1	1	2	2	2	3	1
144	1	1	2	2	2	2	91
144	1	2	3	2	2	2	2
144	1	2	1	2	2	2	5
144	1	2	2	3	2	2	1
144	1	2	2	2	2	3	1
144	1	2	2	2	2	2	91
145	1	1	2	3	2	2	1
145	1	1	1	2	2	2	3
145	1	1	2	2	1	2	2
145	1	1	2	1	2	2	1
145	1	1	2	2	2	2	94
145	1	2	2	3	2	2	1
145	1	2	1	2	2	2	3
145	1	2	2	2	1	2	2
145	1	2	2	1	2	2	1
145	1	2	2	2	2	2	94
146	1	1	2	2	2	1	1
146	1	1	2	2	2	2	75
146	1	2	2	2	2	1	1
146	1	2	2	2	2	2	75
147	1	1	2	2	2	1	5
147	1	1	3	2	2	2	2
147	1	1	2	2	2	2	60
147	1	2	2	2	2	1	5
147	1	2	3	2	2	2	2
147	1	2	2	2	2	2	60
148	1	1	2	2	2	1	3
148	1	1	2	2	2	2	70
148	1	2	2	2	2	1	3
148	1	2	2	2	2	2	70
148	2	1	1	1	2	2	3
148	2	1	2	2	2	1	5
148	2	1	2	2	2	2	69
148	2	2	1	1	2	2	3
148	2	2	2	2	2	1	5
148	2	2	2	2	2	2	69
149	1	1	2	2	2	1	5
149	1	1	1	2	2	1	1
149	1	1	2	2	2	2	61
149	1	2	2	2	2	1	5
149	1	2	1	2	2	1	1
149	1	2	2	2	2	2	61
149	2	1	2	2	1	2	3
149	2	1	2	1	2	2	2
149	2	1	2	2	2	4	1
149	2	1	2	2	1	1	1
149	2	1	2	2	2	2	94
149	2	2	2	2	1	2	3
149	2	2	2	1	2	2	2
149	2	2	2	2	2	4	1
149	2	2	2	2	1	1	1
149	2	2	2	2	2	2	94
149	3	1	2	2	2	1	1
149	3	1	2	2	1	2	1
149	3	1	2	2	2	2	100
149	3	2	2	2	2	1	1
149	3	2	2	2	1	2	1
149	3	2	2	2	2	2	100
150	1	1	2	2	2	1	2
150	1	1	2	2	2	2	89
150	1	2	2	2	2	1	2
150	1	2	2	2	2	2	89
150	2	1	2	2	2	1	4
150	2	1	2	2	2	2	68
150	2	2	2	2	2	1	4
150	2	2	2	2	2	2	68
151	1	1	1	1	2	2	2
151	1	1	2	1	2	2	5
151	1	1	2	2	2	1	16
151	1	1	2	2	2	2	100
151	1	2	1	1	2	2	2
151	1	2	2	1	2	2	5
151	1	2	2	2	2	1	16
151	1	2	2	2	2	2	100
151	2	1	2	2	2	2	59
151	2	1	2	2	2	1	10
151	2	2	2	2	2	2	59
151	2	2	2	2	2	1	10
151	3	1	2	3	2	2	1
151	3	1	2	2	2	2	74
151	3	2	2	3	2	2	1
151	3	2	2	2	2	2	74
152	1	1	2	2	2	1	25
152	1	1	2	2	2	2	68
152	1	2	2	2	2	1	25
152	1	2	2	2	2	2	68
152	2	1	2	2	2	2	58
152	2	1	1	2	2	2	2
152	2	1	2	2	2	1	3
152	2	2	2	2	2	2	58
152	2	2	1	2	2	2	2
152	2	2	2	2	2	1	3
152	3	1	2	1	2	2	2
152	3	1	2	2	1	2	1
152	3	1	2	3	2	2	1
152	3	1	3	2	2	2	5
152	3	1	2	2	2	2	91
152	3	2	2	1	2	2	2
152	3	2	2	2	1	2	1
152	3	2	2	3	2	2	1
152	3	2	3	2	2	2	5
152	3	2	2	2	2	2	91
153	1	1	2	2	2	1	6
153	1	1	1	2	1	2	1
153	1	1	2	2	2	2	84
153	1	2	2	2	2	1	6
153	1	2	1	2	1	2	1
153	1	2	2	2	2	2	84
153	2	1	2	1	2	2	1
153	2	1	2	2	2	2	88
153	2	2	2	1	2	2	1
153	2	2	2	2	2	2	88
153	3	1	2	2	2	1	3
153	3	1	2	2	1	1	1
153	3	1	2	2	2	2	90
153	3	2	2	2	2	1	3
153	3	2	2	2	1	1	1
153	3	2	2	2	2	2	90
154	1	1	2	2	2	1	10
154	1	1	2	2	2	2	85
154	1	1	3	2	2	2	1
154	1	2	2	2	2	1	10
154	1	2	2	2	2	2	85
154	1	2	3	2	2	2	1
154	2	1	2	2	2	1	8
154	2	1	1	2	2	2	2
154	2	1	2	2	2	2	74
154	2	2	2	2	2	1	8
154	2	2	1	2	2	2	2
154	2	2	2	2	2	2	74
155	1	1	1	2	2	2	4
155	1	1	2	2	2	1	7
155	1	1	2	2	2	2	45
155	1	2	1	2	2	2	4
155	1	2	2	2	2	1	7
155	1	2	2	2	2	2	45
155	2	1	2	2	2	1	9
155	2	1	2	2	2	2	79
155	2	2	2	2	2	1	9
155	2	2	2	2	2	2	79
155	3	1	2	2	1	2	1
155	3	1	2	2	2	2	99
155	3	2	2	2	1	2	1
155	3	2	2	2	2	2	99
156	1	1	2	2	2	2	88
156	1	1	2	2	2	1	10
156	1	1	1	2	2	2	2
156	1	2	2	2	2	2	88
156	1	2	2	2	2	1	10
156	1	2	1	2	2	2	2
157	1	1	2	2	1	2	3
157	1	1	2	1	2	2	1
157	1	1	2	2	2	1	5
157	1	1	1	2	1	2	1
157	1	1	3	2	2	2	1
157	1	1	1	2	2	2	1
157	1	1	1	2	2	1	1
157	1	1	2	2	2	2	87
157	1	2	2	2	1	2	3
157	1	2	2	1	2	2	1
157	1	2	2	2	2	1	5
157	1	2	1	2	1	2	1
157	1	2	3	2	2	2	1
157	1	2	1	2	2	2	1
157	1	2	1	2	2	1	1
157	1	2	2	2	2	2	87
157	2	1	1	2	2	2	1
157	2	1	2	4	2	2	1
157	2	1	2	2	2	1	1
157	2	1	3	2	2	2	2
157	2	1	2	3	2	2	1
157	2	1	2	2	2	2	94
157	2	2	1	2	2	2	1
157	2	2	2	4	2	2	1
157	2	2	2	2	2	1	1
157	2	2	3	2	2	2	2
157	2	2	2	3	2	2	1
157	2	2	2	2	2	2	94
158	1	1	2	2	2	2	72
158	1	1	2	2	2	1	7
158	1	1	2	2	1	2	4
158	1	2	2	2	2	2	72
158	1	2	2	2	2	1	7
158	1	2	2	2	1	2	4
158	2	1	2	2	3	3	1
158	2	1	2	2	2	1	2
158	2	1	2	1	2	2	2
158	2	1	2	2	2	3	1
158	2	1	2	2	3	2	1
158	2	1	2	2	2	2	100
158	2	2	2	2	3	3	1
158	2	2	2	2	2	1	2
158	2	2	2	1	2	2	2
158	2	2	2	2	2	3	1
158	2	2	2	2	3	2	1
158	2	2	2	2	2	2	100
159	1	1	2	2	2	1	5
159	1	1	2	2	2	2	73
159	1	2	2	2	2	1	5
159	1	2	2	2	2	2	73
159	2	1	2	2	2	2	69
159	2	1	1	2	2	2	1
159	2	1	2	2	2	1	4
159	2	2	2	2	2	2	69
159	2	2	1	2	2	2	1
159	2	2	2	2	2	1	4
159	3	1	2	2	1	2	2
159	3	1	1	2	2	2	1
159	3	1	2	2	2	1	1
159	3	1	2	2	2	2	96
159	3	2	2	2	1	2	2
159	3	2	1	2	2	2	1
159	3	2	2	2	2	1	1
159	3	2	2	2	2	2	96
160	1	1	2	2	2	1	7
160	1	1	3	2	2	2	3
160	1	1	2	2	2	2	63
160	1	2	2	2	2	1	7
160	1	2	3	2	2	2	3
160	1	2	2	2	2	2	63
160	2	1	2	1	2	1	1
160	2	1	2	1	2	2	2
160	2	1	2	2	2	2	71
160	2	2	2	1	2	1	1
160	2	2	2	1	2	2	2
160	2	2	2	2	2	2	71
161	1	1	2	2	2	2	57
161	1	2	2	2	2	2	57
162	1	1	2	2	2	2	50
162	1	1	4	2	2	2	2
162	1	1	3	2	2	2	3
162	1	1	2	3	2	2	1
162	1	1	2	2	2	1	9
162	1	1	2	2	1	2	2
162	1	2	2	2	2	2	50
162	1	2	4	2	2	2	2
162	1	2	3	2	2	2	3
162	1	2	2	3	2	2	1
162	1	2	2	2	2	1	9
162	1	2	2	2	1	2	2
163	1	1	1	2	2	2	3
163	1	1	2	2	2	1	6
163	1	1	2	2	2	2	80
163	1	2	1	2	2	2	3
[truncated: 2,030 more rows]
